# Supplementary material for: Phenotypic characterization of an Arabidopsis T-DNA insertion line SALK_063500
Source: Data Brief. 2018 Mar 26;18:913–9. doi: 10.1016/j.dib.2018.03.107 (PMC5996828; doi:10.1016/j.dib.2018.03.107)
Supplement: Supplementary file 2 — Supplementary material [file mmc2.xlsx]

## Sheet: Sheet2
Replicate	Ct	Ct Mean	SE of Ct	dCt	SE of dCT	ddCt	SE of ddCT	2^-ddCT	SE of 2^-ddCT
Col-UBQ11	17.6017	17.421	0.177729	N/A
Col-UBQ11	17.8085
Col-UBQ11	17.8593
Col-UBQ11	16.9891
Col-UBQ11	17.4665
Col-UBQ11	16.8013
SALK_063500-UBQ11	16.9069	16.8675	0.085621
SALK_063500-UBQ11	17.1038
SALK_063500-UBQ11	17.1203
SALK_063500-UBQ11	16.6739
SALK_063500-UBQ11	16.7504
SALK_063500-UBQ11	16.6497
Col-AT1G05290	30.7511	29.2838	0.372727	11.8627	0.412932	0	0.412932	1	0.248905
Col-AT1G05290	29.7787
Col-AT1G05290	28.4644
Col-AT1G05290	29.5598
Col-AT1G05290	28.6627
Col-AT1G05290	28.4859
SALK_063500-AT1G05290	27.7256	27.8832	0.125388	11.0157	0.151832	-0.846974	0.151832	1.79872	0.179681
SALK_063500-AT1G05290	27.9574
SALK_063500-AT1G05290	27.8517
SALK_063500-AT1G05290	27.4652
SALK_063500-AT1G05290	27.9013
SALK_063500-AT1G05290	28.3983
Col
SALK_063500
Student's t-test was performed using QuickCalcs: https://www.graphpad.com/quickcalcs/ttest1/?Format=SEM
Sample	2^-ddCT	SE	p value
Col-0	1	0.248905	0.0205
SALK_063500	1.79872	0.14973
