# Supplementary material for: Phenotypic characterization of an Arabidopsis T-DNA insertion line SALK_063500
Source: Data Brief. 2018 Mar 26;18:913–9. doi: 10.1016/j.dib.2018.03.107 (PMC5996828; doi:10.1016/j.dib.2018.03.107)
Supplement: Supplementary file 3 — Supplementary material [file mmc3.xlsx]

## Sheet: Sheet1
Col-0	Length (mm)	Seed fill (count)	SALK_063500	Length (mm)	Seed fill (count)
1	14.578	50	1	12.807	27
2	13.554	50	2	13.958	35
3	16.676	62	3	13.063	30
4	16.169	54	4	12.438	26
5	16.544	62	5	15.342	33
6	16.182	44	6	16.525	44
7	16.33	51	7	15.133	45
8	14.376	35	8	15.316	43
9	15.497	49	9	15.974	40
10	16.504	48	10	15.333	34
11	15.289	46	11	14.942	41
12	16.192	53	12	14.942	44
13	16.727	59	13	14.001	34
14	15.101	37	14	14.942	39
15	14.784	42	15	14.156	37
16	14.659	42	16	12.891	29
17	15.542	45	17	16.667	41
18	15.269	43	18	13.24	29
19	14.974	43	19	13.172	26
20	14.845	43	20	14.782	37
21	15.947	46	21	15.797	37
22	14.145	40	22	16.577	40
23	15.758	43	23	13.594	29
24	15.418	40	24	17.287	44
25	16.747	47	25	15.175	40
26	14.664	37	26	14.594	30
27	16.274	45	27	13.572	26
28	16.223	50	28	14.361	37
29	15.286	41	29	15.235	35
30	14.668	38	30	15.518	35
	silique length	std err			Seed fill	std err
Col-0	15.4974	0.156743		Col-0	46.1667	1.26771
SALK_063500	14.7111	0.230085		SALK_063500	35.5667	1.09721
silique length												seed fill
t-Test: Two-Sample Assuming Equal Variances												t-Test: Two-Sample Assuming Equal Variances
	Col-0	SALK_063500											Variable 1	Variable 2
Mean	15.4974	14.7111										Mean	46.1667	35.5667
Variance	0.737049	1.58817										Variance	48.2126	36.1161
Observations	30	30										Observations	30	30
Pooled Variance	1.16261											Pooled Variance	42.1644
Hypothesized Mean Difference	0											Hypothesized Mean Difference	0
df	58											df	58
t Stat	2.82422											t Stat	6.32235
P(T<=t) one-tail	0.00324326											P(T<=t) one-tail	1.99288e-08
t Critical one-tail	1.67155											t Critical one-tail	1.67155
P(T<=t) two-tail	0.00648652											P(T<=t) two-tail	3.98577e-08
t Critical two-tail	2.00172											t Critical two-tail	2.00172
