# Supplementary material for: Phenotypic characterization of an Arabidopsis T-DNA insertion line SALK_063500
Source: Data Brief. 2018 Mar 26;18:913–9. doi: 10.1016/j.dib.2018.03.107 (PMC5996828; doi:10.1016/j.dib.2018.03.107)
Supplement: Supplementary file 4 — Supplementary material [file mmc4.xlsx]

## Sheet: Sheet6
Col-0	Length	Seed fill	SALK_063500	Length	Seed fill	Col-0♂ X SALK_063500♀	Length	Seed fill	Col-0♀ X SALK_063500♂	Length	Seed fill
1	15.39	45	1	14.181	24	1	15.913	47	1	14.443	36
2	16.201	47	2	12.733	30	2	10.223	25	2	14.09	34
3	15.728	53	3	16.732	38	3	15.677	52	3	13.303	44
4	15.423	46	4	14.306	30	4	16.419	53	4	13.488	42
5	15.593	54	5	13.46	34	5	15.598	59	5	15.188	46
6	14.025	43	6	13.35	36	6	15.577	50	6	13.715	46
7	13.842	43	7	13.155	32	7	14.648	45	7	15.017	44
8	13.993	46	8	14.498	34	8	14.79	50	8	14.429	44
9	15.779	58	9	14.195	32	9	16.515	59	9	12.639	26
10	16.324	48	10	13.584	38	10	15.075	47	10	14.238	34
	Length	stdev			seed fill	stdev
Col-0	15.2298	0.294249		Col-0	48.3	1.59199
Salk_063500	14.0194	0.350855		Salk_063500	32.8	1.33998
Col-0♂ X SALK_063500♀	15.0435	0.57024		Col-0♂ X SALK_063500♀	48.7	3.02967
Col-0♀ X SALK_063500♂	14.055	0.248147		Col-0♀ X SALK_063500♂	39.6	2.12498
Anova: Single Factor for silique length									Anova: Single Factor for seed fill
SUMMARY									SUMMARY
Groups	Count	Sum	Average	Variance	SS				Groups	Count	Sum	Average	Variance	SS
Col-0	10	152.298	15.2298	0.865826	7.79244				Col-0	10	483	48.3	25.3444	228.1
SALK_063500	10	140.194	14.0194	1.231	11.079				SALK_063500	10	328	32.8	17.9556	161.6
Col-0♂ X SALK_063500♀	10	150.435	15.0435	3.25174	29.2657				Col-0♂ X SALK_063500♀	10	487	48.7	91.7889	826.1
Col-0♀ X SALK_063500♂	10	140.55	14.055	0.615768	5.54192				Col-0♀ X SALK_063500♂	10	396	39.6	45.1556	406.4
ANOVA									ANOVA
Source of Variation	SS	df	MS	F	P-value	F crit			Source of Variation	SS	df	MS	F	P-value	F crit
Between Groups	12.2678	3	4.08926	2.74248	0.0573092	2.86627			Between Groups	1744.9	3	581.633	12.9077	7.04326e-06	2.86627
Within Groups	53.679	36	1.49108						Within Groups	1622.2	36	45.0611
Total	65.9467	39							Total	3367.1	39
Conclusion: if F > F crit, we reject the null hypothesis									Conclusion: if F > F crit, we reject the null hypothesis

## Sheet: t-test
Seed Fill
Col-0	SALK_063500	Col-0♂ X SALK_063500♀	Col-0♀ X SALK_063500♂
45	24	47	36
47	30	25	34
53	38	52	44
46	30	53	42
54	34	59	46
43	36	50	46
43	32	45	44
46	34	50	44
58	32	59	26
48	38	47	34
t-Test: Two-Sample Assuming Equal Variances				t-Test: Two-Sample Assuming Equal Variances				t-Test: Two-Sample Assuming Equal Variances
	Col-0	SALK_063500			Col-0♂ X SALK_063500♀	Col-0♀ X SALK_063500♂			Col-0	Col-0♂ X SALK_063500♀
Mean	48.3	32.8		Mean	48.7	39.6		Mean	48.3	48.7
Variance	25.3444	17.9556		Variance	91.7889	45.1556		Variance	25.3444	91.7889
Observations	10	10		Observations	10	10		Observations	10	10
Pooled Variance	21.65			Pooled Variance	68.4722			Pooled Variance	58.5667
Hypothesized Mean Difference	0			Hypothesized Mean Difference	0			Hypothesized Mean Difference	0
df	18			df	18			df	18
t Stat	7.44882			t Stat	2.45906			t Stat	-0.116874
P(T<=t) one-tail	3.33516e-07			P(T<=t) one-tail	0.0121422			P(T<=t) one-tail	0.454127
t Critical one-tail	1.73406			t Critical one-tail	1.73406			t Critical one-tail	1.73406
P(T<=t) two-tail	6.67031e-07			P(T<=t) two-tail	0.0242844			P(T<=t) two-tail	0.908254
t Critical two-tail	2.10092			t Critical two-tail	2.10092			t Critical two-tail	2.10092
t-Test: Two-Sample Assuming Equal Variances				t-Test: Two-Sample Assuming Equal Variances				t-Test: Two-Sample Assuming Equal Variances
	SALK_063500	Col-0♀ X SALK_063500♂			Col-0	Col-0♀ X SALK_063500♂			SALK_063500	Col-0♂ X SALK_063500♀
Mean	32.8	39.6		Mean	48.3	39.6		Mean	32.8	48.7
Variance	17.9556	45.1556		Variance	25.3444	45.1556		Variance	17.9556	91.7889
Observations	10	10		Observations	10	10		Observations	10	10
Pooled Variance	31.5556			Pooled Variance	35.25			Pooled Variance	54.8722
Hypothesized Mean Difference	0			Hypothesized Mean Difference	0			Hypothesized Mean Difference	0
df	18			df	18			df	18
t Stat	-2.7068			t Stat	3.27661			t Stat	-4.79961
P(T<=t) one-tail	0.00722078			P(T<=t) one-tail	0.00209608			P(T<=t) one-tail	7.17601e-05
t Critical one-tail	1.73406			t Critical one-tail	1.73406			t Critical one-tail	1.73406
P(T<=t) two-tail	0.0144416			P(T<=t) two-tail	0.00419217			P(T<=t) two-tail	0.00014352
t Critical two-tail	2.10092			t Critical two-tail	2.10092			t Critical two-tail	2.10092
