# Supplementary material for: Phenotypic characterization of an Arabidopsis T-DNA insertion line SALK_063500
Source: Data Brief. 2018 Mar 26;18:913–9. doi: 10.1016/j.dib.2018.03.107 (PMC5996828; doi:10.1016/j.dib.2018.03.107)
Supplement: Supplementary file 5 — Supplementary material [file mmc5.xlsx]

## Sheet: Sheet3
Image File	Total count	Germinated	percentage			Pollen tube germination rates
Col-0 1	22	11	50				Total pollen counted	Germinated pollen	Percentage		% Relative to Col-0
Col-0 2	36	28	77.7778			Col-0	318	239	75.1572		100
Col-0 3	29	19	65.5172			SALK_063500	372	196	52.6882		70.1039
Col-0 4	32	22	68.75
Col-0 5	17	14	82.3529
Col-0 6	6	4	66.6667				Percentage	std err
Col-0 7	26	22	84.6154			Col-0	100	2.79225
Col-0 8	9	5	55.5556			SALK_063500	70.1039	4.31087
Col-0 9	60	50	83.3333
Col-0 10	16	12	75
Col-0 11	7	6	85.7143
Col-0 12	18	14	77.7778
Col-0 13	3	2	66.6667
Col-0 14	7	5	71.4286
Col-0 15	30	25	83.3333
Total	318	239	75.1572
mean	21.2	15.9333	72.966
std dev	15.0532	12.5155	10.8143
std err	3.88673	3.23149	2.79225
Image File	Total count	Germinated	percentage
SALK_063500 1	13	11	84.6154
SALK_063500 2	12	9	75
SALK_063500 3	10	5	50
SALK_063500 4	22	7	31.8182
SALK_063500 5	4	2	50			t-Test: Two-Sample Assuming Unequal Variances
SALK_063500 6	36	26	72.2222
SALK_063500 7	17	10	58.8235				Col-0	SALK_063500
SALK_063500 8	5	4	80			Mean	72.966	54.1418
SALK_063500 9	22	10	45.4545			Variance	116.95	446.007
SALK_063500 10	9	3	33.3333			Observations	15	24
SALK_063500 11	6	5	83.3333			Hypothesized Mean Difference	0
SALK_063500 12	10	6	60			df	36
SALK_063500 13	30	12	40			t Stat	3.66503
SALK_063500 14	7	2	28.5714			P(T<=t) one-tail	0.000395569
SALK_063500 15	2	1	50			t Critical one-tail	1.6883
SALK_063500 16	2	2	100			P(T<=t) two-tail	0.000791138
SALK_063500 17	17	7	41.1765			t Critical two-tail	2.02809
SALK_063500 18	8	2	25
SALK_063500 19	6	1	16.6667
SALK_063500 20	25	18	72
SALK_063500 21	37	17	45.9459
SALK_063500 22	29	16	55.1724
SALK_063500 23	31	13	41.9355
SALK_063500 24	12	7	58.3333
Total	372	196	52.6882
mean	15.5	8.16667	54.1418
std dev	10.9227	6.37704	21.1189
std err	2.22958	1.30171	4.31087
