# Supplementary material for: Phenotypic characterization of an Arabidopsis T-DNA insertion line SALK_063500
Source: Data Brief. 2018 Mar 26;18:913–9. doi: 10.1016/j.dib.2018.03.107 (PMC5996828; doi:10.1016/j.dib.2018.03.107)
Supplement: Supplementary file 6 — Supplementary material [file mmc6.xlsx]

## Sheet: Sheet1
quantification of callose intensity
								CTCF	st dev
	Col-0 selfed		area	Mean	IntDen	RawIntDen
		1	13133	97.348	1278466	1278466		896865
		2	13133	87.503	1149177	1149177		767576
		3	13133	99.645	1308637	1308637		927036
		4	13133	111.41	1463142	1463142		1.08154e+06
		average	13133	98.9765	1.29986e+06	1.29986e+06		918254	128972
	background
		5	13133	19.793	259938	259938
		6	13133	37.361	490660	490660
		7	13133	30.016	394197	394197
		average	13133	29.0567	381598	381598						CTCF	stdev
											Col-0 selfed	918254	128972
	SALK_63500 selfed	1	19766	59.702	1180072	1180072		696438			SALK_63500 selfed	684190	87503.3
		2	19766	53.985	1067060	1067060		583426			Col-0♂ x SALK_063500♀	1.21104e+06	103892
		3	19766	55.078	1088681	1088681		605047			Col-0♀ x SALK_063500♂	817709	78912.3
		4	19766	63.408	1253317	1253317		769683
		5	19766	63.239	1249990	1249990		766356
		average	19766	59.0824	1167824	1167824		684190	87503.3
	background
		6	19766	24.282	479957	479957
		7	19766	21.559	426126	426126
		8	19766	27.563	544807	544807
		average	19766	24.468	483630	483630
											Groups	Count	Sum	Average	Variance
	Col-0♂ x SALK_063500♀	1	26612	66.589	1772072	1772072		1.19551e+06			Col-0 selfed	4	3.67302e+06	918254	1.66337e+10
		2	26612	64.953	1728530	1728530		1.15197e+06			SALK_63500 selfed	5	3.42095e+06	684190	7.65683e+09
		3	26612	65.802	1751117	1751117		1.17456e+06			Col-0♂ x SALK_063500♀	8	9.68832e+06	1.21104e+06	1.07935e+10
		4	26612	60.237	1603037	1603037		1.02648e+06			Col-0♀ x SALK_063500♂	6	4.90626e+06	817709	6.22716e+09
		5	26612	73.667	1960415	1960415		1.38386e+06
		6	26612	69.865	1859259	1859259		1.2827e+06
		7	26612	68.426	1820957	1820957		1.2444e+06			ANOVA
		8	26612	67.841	1805397	1805397		1.22884e+06			Source of Variation	SS	df	MS	F	P-value	F crit
		average	26612	67.1725	1787598	1787598		1.21104e+06	103892		Between Groups	1.00631e+12	3	3.35438e+11	34.0422	7.62113e-08	3.12735
											Within Groups	1.87219e+11	19	9.85361e+09
	background
		9	26612	20.937	557174	557174					Total	1.19353e+12	22
		10	26612	19.888	529252	529252
		11	26612	24.171	643233	643233
		average	26612	21.6653	576553	576553
	Col-0♀ x SALK_063500♂	1	24379	56.419	1375447	1375447		823831
		2	24379	52.593	1282166	1282166		730550
		3	24379	52.339	1275963	1275963		724347
		4	24379	60.631	1478115	1478115		926499
		5	24379	56.695	1382158	1382158		830542
		6	24379	58.333	1422100	1422100		870484
		average	24379	56.1683	1.36932e+06	1.36932e+06		817709	78912.3
	background	7	24379	21.331	520037	520037
		8	24379	20.662	503727	503727
		9	24379	25.887	631096	631096
		average	24379	22.6267	551620	551620

## Sheet: t-test
Col-0 selfed	salk_063500 selfed	Col-0♂ x 063500♀	Col-0♀ x 063500♂
896865	696438	1.19551e+06	823831
767576	583426	1.15197e+06	730550
927036	605047	1.17456e+06	724347
1.08154e+06	769683	1.02648e+06	926499
	766356	1.38386e+06	830542
		1.2827e+06	870484
		1.2444e+06
		1.22884e+06
t-Test: Two-Sample Assuming Unequal Variances				t-Test: Two-Sample Assuming Unequal Variances				t-Test: Two-Sample Assuming Unequal Variances
	Col-0 selfed	SALK_63500 selfed			Col-0♂ x 063500♀	Col-0♀ x 063500♂			Col-0 selfed	Col-0♂ x 063500♀
Mean	918254	684190		Mean	1.21104e+06	817709		Mean	918254	1.21104e+06
Variance	1.66337e+10	7.65683e+09		Variance	1.07935e+10	6.22716e+09		Variance	1.66337e+10	1.07935e+10
Observations	4	5		Observations	8	6		Observations	4	8
Hypothesized Mean Difference	0			Hypothesized Mean Difference	0			Hypothesized Mean Difference	0
df	5			df	12			df	5
t Stat	3.10304			t Stat	8.05059			t Stat	-3.94519
P(T<=t) one-tail	0.0133804			P(T<=t) one-tail	1.76235e-06			P(T<=t) one-tail	0.00545152
t Critical one-tail	2.01505			t Critical one-tail	1.78229			t Critical one-tail	2.01505
P(T<=t) two-tail	0.0267607			P(T<=t) two-tail	3.5247e-06			P(T<=t) two-tail	0.010903
t Critical two-tail	2.57058			t Critical two-tail	2.17881			t Critical two-tail	2.57058
t-Test: Two-Sample Assuming Unequal Variances				t-Test: Two-Sample Assuming Unequal Variances				t-Test: Two-Sample Assuming Unequal Variances
	SALK_63500 selfed	Col-0♀ x 063500♂			Col-0 selfed	Col-0♀ x 063500♂			SALK_63500 selfed	Col-0♂ x 063500♀
Mean	684190	817709		Mean	918254	817709		Mean	684190	1.21104e+06
Variance	7.65683e+09	6.22716e+09		Variance	1.66337e+10	6.22716e+09		Variance	7.65683e+09	1.07935e+10
Observations	5	6		Observations	4	6		Observations	5	8
Hypothesized Mean Difference	0			Hypothesized Mean Difference	0			Hypothesized Mean Difference	0
df	8			df	5			df	10
t Stat	-2.63418			t Stat	1.39481			t Stat	-9.81634
P(T<=t) one-tail	0.0149916			P(T<=t) one-tail	0.110935			P(T<=t) one-tail	9.41709e-07
t Critical one-tail	1.85955			t Critical one-tail	2.01505			t Critical one-tail	1.81246
P(T<=t) two-tail	0.0299832			P(T<=t) two-tail	0.22187			P(T<=t) two-tail	1.88342e-06
t Critical two-tail	2.306			t Critical two-tail	2.57058			t Critical two-tail	2.22814
